# Supplementary material for: A mass spectrometry-based method for comprehensive quantitative determination of post-transcriptional RNA modifications: the complete chemical structure of Schizosaccharomyces pombe ribosomal RNAs
Source: Nucleic Acids Res. 2015 Oct 10;43(18):e115. doi: 10.1093/nar/gkv560 (PMC4605285; doi:10.1093/nar/gkv560)
Supplement: SUPPLEMENTARY DATA [file supp_gkv560_nar-00629-met-g-2015-File004.xls]

## Sheet: Supplementary Table 1
Supplementary Table 1. Oligonucleotides used in this study.
Oligonucleotide	Sequence	DNA/RNA	Use
p18S-163-dna	AGTCGGGATTTTTAGCATGTATTAGCTC	DNA	used for RNase H digestion to produce Fragment H1 or H2
p18S-534-dna	TGCCCTCCAATTGTTCCTCGTTAAG	DNA	used for RNase H digestion to produce Fragment H2 or H3
p18S-688-dna	GAAGGTTAACGACCCCGGTC	DNA	used for RNase H digestion to produce Fragment H3 or H4
p18S-982-dna	CTTCGATCCCCTAACTTTCGTTCTTGAT	DNA	used for RNase H digestion to produce Fragment H4 or H5
p18S-1157-dna	CATTGTGGTGCCCTTCCGTCAATTC	DNA	used for RNase H digestion to produce Fragment H5 or H6
p18S-1422-dna	CCTGTTATTGCCTCAAACTTCCATTGGC	DNA	used for RNase H digestion to produce Fragment H7
p25S-622-dna	TATGTCAGCATCCTTGGCACGAAGC	DNA	used for RNase H digestion to produce Fragment H9
p25S-662-dna	CTCCTTGGTCCGTGTTTCAAGACGG	DNA	used for RNase H digestion to produce Fragment H8
p25S-817-dna	CTTTCGGGTCCCAACAGCTATGCTC	DNA	used for RNase H digestion to produce Fragment H10
p25S-853-dna	CCTCTGGCTTCACCCTATTCAGGCA	DNA	used for RNase H digestion to produce Fragment H9
p25S-1093-dna	TCCAATTAAGCGACAAGGGCGTCTT	DNA	used for RNase H digestion to produce Fragment H17
p25S-1201-dna	CTGATGAGCGTACATTCCGGCACCT	DNA	used for RNase H digestion to produce Fragment H11
p25S-1270-dna	TCCTTAGCGGATTCCGACTTCCATG	DNA	used for RNase H digestion to produce Fragment H10 or H17
p25S-1650-dna	GTTGCCGTGTTGATTCCACCTTCTG	DNA	used for RNase H digestion to produce Fragment H12
p25S-1774-dna	GCTGAACTCTTCCAAACACCATACCC	DNA	used for RNase H digestion to produce Fragment H11
p25S-2020-dna	GTCCAGCAACCGTTCAGGTTCCAAG	DNA	used for RNase H digestion to produce Fragment H13 or H18
p25S-2149-dna	TACGCCAGTAAGAGCATAATCCCCGA	DNA	used for RNase H digestion to produce Fragment H12
p25S-2357-dna	GATGACGAGGCATTTGGCTACCTTA	DNA	used for RNase H digestion to produce Fragment H18
p25S-2618-dna	TGGGAAATAAATCCCAATTCCGCTTC	DNA	used for RNase H digestion to produce Fragment H14
p25S-2668-dna	AATGTCATCAACGCGGATCAGTTCG	DNA	used for RNase H digestion to produce Fragment H13
p25S-2741-dna	CGATGAGTCCCCCTTAGGACACCTG	DNA	used for RNase H digestion to produce Fragment H15 or H19
p25S-2845-dna	GGGAACAAAGGATCGATAGGCCACA	DNA	used for RNase H digestion to produce Fragment H14
p25S-3001-dna	TGGGTGAACAATCCAACGCTTACCG	DNA	used for RNase H digestion to produce Fragment H16 or H19
p25S-3044-dna	CCTGTCTCACGACGGTCTAAACCCA	DNA	used for RNase H digestion to produce Fragment H15
p25S-3044-chimera	CmCmUmGmUmCmUmCmAmCm(GACG)GmUmCmUmAmAmAmCmCmCmAm	RNA/DNA	used for RNase H digestion to produce Fragment H20, Nm refers to 2'-O-methyl ribonucleotide. Deoxyribonucleotides are indicated in parentheses.
p25S-1063-chimera	AmGmUmUmUmGm(AGAA)UmAmGmGmUmUmGmAmGmGm	RNA/DNA	used for RNase H digestion to cleave the bond between U1066 and C1067, Nm refers to 2'-O-methyl ribonucleotide. Deoxyribonucleotides are indicated in parentheses.
p25S-1718-chimera	GmUmUmUmGmUm(TAAA)AmAmGmAmAmAmAmGmAmGm	RNA/DNA	used for RNase H digestion to cleave the bond between A1731 and A1732, Nm refers to 2'-O-methyl ribonucleotide. Deoxyribonucleotides are indicated in parentheses.
human 5.8S rRNA forward	CTCTCGAGCGACTCTTAGCGGTGGATCA	DNA	used for amplification of the cDNA by PCR
human 5.8S rRNA reverse	ACGAATTCAAGCGACGCTCAGACAGGCG	DNA	used for amplification of the cDNA by PCR
S. pombe 5S rRNA forward	GCTCTCGAGGTCTACGGCCATACCTAGGC	DNA	used for amplification of the cDNA by PCR
S. pombe 5S rRNA reverse	GACAAGCTTAGCCTACAGCACCCCGGATTC	DNA	used for amplification of the cDNA by PCR
S. pombe 5.8S rRNA forward	GCTCTCGAGATTATTTAAAACTTTCAGCAAC	DNA	used for amplification of the cDNA by PCR
S. pombe 5.8S rRNA reverse	GACAAGCTTAATGACACTCAAACAGGCATG	DNA	used for amplification of the cDNA by PCR
S. pombe 18S rRNA forward	GCTCTCGAGTACCTGGTTGATCCTGCCAG	DNA	used for amplification of the cDNA by PCR
S. pombe 18S rRNA reverse	GACAAGCTTTAATGATCCTTCCGCAGGTTC	DNA	used for amplification of the cDNA by PCR
S. pombe 25S rRNA forward	GCTAAGCTTATTTGACCTCAAATCAGGTAG	DNA	used for amplification of the cDNA by PCR
S. pombe 25S rRNA reverse	GACGCGGCCGCACAAATCTTGGGAACAAAGGCTTAATCTCAGCA	DNA	used for amplification of the cDNA by PCR
Synthetic ribonucleotide 1	ACAACAUGGGAAUCCGGGGUGCUGGC-OH	RNA	used for SILNAS-based quantification experiment shown in Supplementary Figure 1. -OH refers to 3'-hydroxyl group
Synthetic ribonucleotide 2	ACAACmAUGGGAAmUCCGGGGUGCUGmUAGGC-OH	RNA	used for SILNAS-based quantification experiment shown in Supplementary Figure 1. -OH refers to 3'-hydroxyl group; Nm, 2'-O-methyl nucleotide; Ψ, pseudouridine
Synthetic ribonucleotide 3	ACAACAΨGGGAAΨCCGGGGUGCUGUmAGGC-OH	RNA	used for SILNAS-based quantification experiment shown in Supplementary Figure 1. -OH refers to 3'-hydroxyl group; Nm, 2'-O-methyl nucleotide; Ψ, pseudouridine
Synthetic ribonucleotide 4	UGΨGUmGUACCGC-OH	RNA	used for standard addition experiment shown in Supplementary Table 1. -OH refers to 3'-hydroxyl group; Nm, 2'-O-methyl nucleotide; Ψ, pseudouridine

## Sheet: Supplementary Table 2
Supplementary Table 2. The stoichiometries of PTMs in human 5.8S rRNA.
			RNase T1 fragment				RNase A fragment
RNA	Position of PTM	Modification type	Stoichiometry (%)	Fragment identifiedb	Identification methodc	Position of candidate fragment(s)d	Stoichiometry (%)	Fragment identifiedb	Identification methodc	Position of candidate fragment(s)d
human 5.8S rRNA	1	5' phosphorylation	-	pCGp	M	1-2	-	pCp	ND	-
human 5.8S rRNA	14	2'-O-methylation	11a	UmGp	M	14-15, 30-31, 69-70	15	GGUmGGAUp	M	12-18
human 5.8S rRNA	55	pseudouridylation	80	CYGp	A, M, CE	54-56	-	Yp	ND	-
human 5.8S rRNA	69	pseudouridylation	88a	YGp	M	14-15, 30-31, 69-70	78	GYp	M	29-30, 33-34, 68-69, 143-144, 151-152
human 5.8S rRNA	75	2'-O-methylation	92	AAUUGmCAGp	A, M	71-78	104	GmCp	M	31-32, 46-47, 56-57, 75-76, 106-107, 112-113, 139-140, 154-155
human 5.8S rRNA	157	3' hydroxylation	-	CUU-OH	A, M	155-157	-	U-OH	ND	-
a. The stoichiometry was confirmed using the method of standard addition.
b. Modified residues are shown as red letters.
c. A, identified by Ariadne; M, identified by manual inspection of MS and MS/MS spectra; CE, pseudouridine confirmed by cyanoethylation; ND, not detected.
d. Candidates consisting of two or more bases are shown. The final determined position is underlined.

## Sheet: Supplementary Table 3
Supplementary Table 3. Position and modification type of PTMs of S. pombe rRNAs identified by SILNAS.
		RNase T1 fragments			RNase A fragments						Stoichiometry (%) of the PTM in logarithmic phase yeast at 30°C				Stoichiometry (%) of the PTM in logarithmic phase yeast at 17°Cg		Stoichiometry (%) of the PTM in logarithmic phase yeast at 25°Cg		Stoichiometry (%) of the PTM in logarithmic phase yeast at 35°Cg
RNA	Position of PTM	Fragment identifieda	Identification methodb	Position of candidate fragment(s)c	Fragment identifieda	Identification methodb	Position of candidate fragment(s)c	Localization in the ribosome ( interior, 1; exterior, 0)	Corresponding residue in S. cerevisiae rRNAd	Other supporting evidence for the PTM identificatione	Average	Standard deviation	Number of independently performed experiments	Labeling and digestion methodf	Average	Standard deviation	Average	Standard deviation	Average	Standard deviation
5S	1	pppGp	ND	NA	pppGUp	M	1-2	ND	2	NA	ND	ND	1	U/C, RNase A	ND	ND	ND	ND	ND	ND
5S	119	CU-OH	M	118-119	U-OH	ND	NA	ND	118	NA	ND	ND	1	G, RNase T1	ND	ND	ND	ND	ND	ND
5.8S	1	pUUAAAACUUUCAGp	M	1-13	pUp	ND	NA	ND	NA	NA	ND	ND	1	G, RNase T1	ND	ND	ND	ND	ND	ND
5.8S	2	pUAAAACUUUCAGp	M	2-13	pUp	ND	NA	ND	NA	NA	ND	ND	1	G, RNase T1	ND	ND	ND	ND	ND	ND
5.8S	76	AAΨUGp	A, M, CE	74-78	GAAΨp	M	73-76, 90-93, 98-101	1	73	H	76.385	1.29618	8	G, RNase T1	43.6814	1.82944	58.4781	2.33593	90.1702	0.800947
5.8S	160	UCAUU-OH	M	156-160	U-OH	ND	NA	1	157	NA	ND	ND	1	G, RNase T1	ND	ND	ND	ND	ND	ND
18S	1	pUACCUGp	M	1-6	pUp	ND	NA	ND	1	NA	ND	ND	1	G, RNase T1	ND	ND	ND	ND	ND	ND
18S	28	UCAUAmUGp	A, M	24-30	AmUp	M	NA	1	28	H	99.7361	0.137074	8	G, RNase T1	99.431	0.09887	99.8281	0.0652945	99.8116	0.0570023
18S	101	CUCAmUUAAAΨCAGp	A, M	98-110	AmUp	M	NA	1	100	H	94.15	1.30274	8	N, RNase T1	97.1	1.28062	95	0.80829	97.725	0.741058
18S	107	CUCAmUUAAAΨCAGp	A, M, CE	98-110	AAAΨp	M	104-107, 302-305, 439-442, 476-479, 527-530, 1361-1364	1	106	H	99.225	1.46848	8	N, RNase T1	99.25	1.30256	99.45	0.704746	99.475	0.85
18S	121	UUUAΨUUGp	A, M, CE	117-124	AΨp	M	NA	1	120	CMC, H	90.7543	1.50157	8	G, RNase T1	85.949	2.17107	93.4517	1.04004	89.4854	3.70839
18S	208	UAΨUUAUUAGp	M, CE	206-215	AΨp	M	NA	1	207	Ps	12.1178	3.59627	8	G, RNase T1	8.22829	4.96963	7.50266	3.1598	23.0358	1.46172
18S	299	UUCAΨUCAAAΨUUCUGp	A, M, CE	295-310	AΨp	M	NA	1	295	CMC	96.1125	2.13035	8	N, RNase T1	96.2	0.852447	94.5	2.53903	98.025	1.08743
18S	305	UUCAΨUCAAAΨUUCUGp	A, M, CE	295-310	AAAΨp	M	104-107, 302-305, 439-442, 476-479, 527-530, 1361-1364	1	302	CMC, H	42.075	6.22455	8	N, RNase T1	30.575	25.3688	39.175	13.5972	35.4	6.907
18S	361	ΨAACGp	A, M, CE	361-365	GGGΨp	M	358-361, 499-502, 1116-1119, 1280-1283, 1552-1555	1	358	NA	79.8834	1.38277	8	G, RNase T1	76.4252	0.265697	78.1116	0.957831	88.4944	0.607808
18S	417	CUACCACAUCmCAAGp	A, M	408-421	CmCp	M	NA	0	414	H	98.5561	0.267383	8	G, RNase T1	96.5118	1.07721	97.9876	0.404864	99.2975	0.201204
18S	423	AmAGp	M	198-200, 423-425, 938-940, 1007-1009, 1167-1169, 1430-1432, 1545-1547, 1763-1765, 1791-1793, 1832-1834	AAGGAmAGGCp	M	419-427	0	420	H	98.2944	0.433718	4	U/C, RNase A	ND	ND	ND	ND	ND	ND
18S	439	CAmAAUUACCCAAUCCCGp	A, M	438-454	AmAAUp	M	104-107, 302-305, 439-442, 476-479, 527-530, 1361-1364	1	436	H	88.9205	3.63345	8	G, RNase T1	92.9364	1.28556	92.248	1.97333	91.5791	1.41031
18S	469	ΨGp	M	NA	AGΨp	M	19-21, 22-24, 109-111, 127-129, 467-469, 618-620, 633-635, 886-888, 1028-1030, 1240-1242, 1304-1306, 1624-1626, 1708-1710	1	466	CMC, H	80.1252	ND	1	U/C, RNase H (Fragment H1)/RNase A	ND	ND	ND	ND	ND	ND
18S	536	UAAAUACCUΨAACGp	A, M, CE	527-540	Ψp	ND	NA	1	533	CMC	99.8875	0.21644	8	G, RNase T1	89.7023	2.33647	97.504	0.274793	99.9994	0.000421423
18S	544	AmACAAUUGp	A, M	544-551	GAGGAmACp	M	540-546	1	541	CMC, H	99.9328	0.0727087	8	G, RNase T1	99.3756	0.126686	99.7504	0.066608	99.9043	0.0644519
18S	565	GmUGp	M	247-249, 565-567, 917-919, 1282-1284, 1285-1287, 1288-1290, 1309-1311, 1820-1822	GGmUp	M	6-8, 153-155, 246-248, 293-295, 328-330, 349-351, 564-566, 579-581, 650-652, 658-660, 682-684, 739-741, 838-840, 852-854, 1134-1136, 1284-1286, 1287-1289, 1308-1310, 1778-1780	1	562	NA	80.7132	ND	1	G, RNase H (Fragment H3)/RNase T1	ND	ND	ND	ND	ND	ND
18S	581	UmAAUUCCAGp	A, M	581-589	GGUmAAUp	M	153-158, 579-584	1	578	H	99.6034	0.206688	8	G, RNase T1	98.3518	0.194265	99.3574	0.278047	99.7272	0.20094
18S	605	UAUAΨUAAAGp	A, M, CE	601-610	AΨp	M	NA	1	602	NA	98.3098	0.847577	8	G, RNase T1	84.651	0.618463	96.4989	0.979019	98.5192	0.163427
18S	635	ΨUGp	A, M, CE	8-10, 611-613, 614-616, 635-637, 850-852, 1306-1308, 1509-1511, 1649-1651, 1766-1768	AGΨp	M	19-21, 22-24, 109-111, 127-129, 467-469, 618-620, 633-635, 886-888, 1028-1030, 1240-1242, 1304-1306, 1624-1626, 1708-1710	1	632	CMC, H	105.082	ND	1	U/C, RNase H (Fragment H3)/RNase A	ND	ND	ND	ND	ND	ND
18S	768	AAAAmAAUΨAGp	A, M	765-774	GAAAAmAAUp	M	764-771	1	755	NA	99.3875	0.188509	8	N, RNase T1	99.525	0.125831	99.55	0.129099	99.65	0.251661
18S	772	AAAAmAAUΨAGp	A, M, CE	765-774	Ψp	ND	NA	1	759	CMC, H	99.175	0.198206	8	N, RNase T1	95.575	0.485627	98.475	0.15	98.925	0.125831
18S	779	ΨUCAAAGp	A, M, CE	779-785	GΨp	M	NA	1	766	CMC, H	98.6112	0.304646	8	G, RNase T1	93.4037	0.388019	96.6593	0.515001	99.6416	0.0530835
18S	811	AAUACAUUAmGp	A, M	803-812	AmGCp	M	428-430, 570-572, 573-575, 588-590, 567-599, 811-813, 1365-1367, 1374-1376, 1394-1396, 1641-1643	1	796	H	97.743	0.511281	8	G, RNase T1	99.3109	0.496442	98.4555	0.390075	97.7875	1.05924
18S	815	CAΨGp	A, M, CE	54-57, 273-276, 813-816, 1291-1294	AΨp	M	NA	0	800	CMC	93.8628	10.9033	8	G, RNase T1	82.9472	13.1182	104.78	6.23866	97.592	10.9317
18S	909	UAUUCAAUΨGp	M, CE	901-910	Ψp	ND	NA	1	894	NA	13.2546	5.96094	8	G, RNase T1	4.25601	4.91591	8.2022	2.5722	27.2067	6.23245
18S	989	AAmCGp	A, M	988-991, 1342-1345	AAGAAmCp	M	986-990	1	973	H	97.2939	0.421697		U/C, RNase A	78.0103	3.70659	83.3033	6.24684	80.4271	5.8662
18S	1014	AΨCAGp	A, M, CE	1013-1017, 1371-1375	GAΨp	M	9-12, 124-126, 290-292, 325-327, 380-382, 873-875, 1012-1014, 1272-1274, 1316-1318, 1335-1337, 1387-1389, 1455-1457, 1525-1527, 1695-1697	1	999	CMC, H	105.055	3.20237	8	G, RNase T1	90.9303	2.34744	104.245	1.52115	110.853	2.03417
18S	1022	AUACCmGp	A, M	1018-1023	CmGUp	M	115-117, 150-152, 630-632, 697-699, 867-869, 899-901, 1022-1024, 1025-1027, 1297-1299, 1571-1573, 1574-1576, 1682-1684, 1801-1803, 1815-1817	1	1006	H	99.3428	0.172949	8	G, RNase T1	92.4511	0.649098	98.5647	0.119923	99.5958	0.104233
18S	1039	UCUUAACCAΨAAACUAUGp	A, M, CE	1030-1047	AΨp	M	NA	1	1023	NA	99.6629	0.631543	8	G, RNase T1	96.5221	1.72486	97.0412	1.84716	99.9972	0.00177062
18S	1142	CAAGmGp	A, M	667-671, 1139-1143	AAGmGCp	M	668-672, 1140-1144	1	1123	H	108.414	15.198	8	U/C, RNase A	101.041	13.112	98.5046	12.2231	102.166	23.2843
18S	1192	CCΨGp	A, M, CE	396-399, 647-650, 1190-1193	Ψp	ND	NA	1	1172	NA	97.4136	14.792	8	G, RNase T1	100.092	6.07816	102.796	9.42437	97.4566	9.30433
18S	1198	CΨUAAUUΨGp	A, M, CE	1197-1205	Ψp	ND	NA	1	1178	CMC, H	99.35	0.239046	8	N, RNase T1	97.625	0.457347	98.7	0.141421	99.725	0.25
18S	1204	CΨUAAUUΨGp	A, M, CE	1197-1205	Ψp	ND	NA	1	1183	H, Ps	97.125	2.50014	8	N, RNase T1	88.675	2.31138	94.45	0.310913	95.975	1.37689
18S	1208	ACm1acp3ΨCAACACGp	M	1206-1215	m1acp3Ψp	ND	NA	1	1187	H, Ps	99.9998	6.17799e-05	8	G, RNase T1	99.9998	2.49344e-05	99.9998	2.76375e-05	99.9998	2.27294e-05
18S	1231	ΨCCAGp	A, M, CE	1231-1235	AGGΨp	M	1228-1231, 1447-1450, 1818-1821	1	1210	NA	57.2273	1.72144	8	G, RNase T1	22.0234	5.21199	41.2029	1.79351	67.7705	0.93903
18S	1248	AUmUGp	M	1247-1250, 1255-1258, 1696-1699, 1722-1725	AAGGAUmUp	M	1243-1249	1	1227	NA	98.1694	2.77367	4	U/C, RNase A	86.0075	5.07778	86.6547	14.9962	91.1453	10.1338
18S	1286	UmGp	M	NA	GGUmGGmUp	M	1284-1289	1	1262	H	100	ND	1	U/C, RNase H (Fragment H6)/RNase A	ND	ND	ND	ND	ND	ND
18S	1288	GmUGp	M	247-249, 565-567, 917-919, 1282-1284, 1285-1287, 1288-1290, 1309-1311, 1820-1822	GGUmGGmUp	M	1284-1289	1	1264	H	100	ND	1	U/C, RNase H (Fragment H6)/RNase A	ND	ND	ND	ND	ND	ND
18S	1297	Cac4CGp	M	285-287, 575-577, 664-666, 866-868, 1048-1050, 1296-1298, 1476-1478, 1541-1543, 1758-1760	ac4Cp	ND	NA	1	1275	NA	78.7217	ND	1	G, RNase H (Fragment H6)/RNase T1	ND	ND	ND	ND	ND	ND
18S	1307	UΨGp	A, M, CE	8-10, 611-613, 614-616, 635-637, 850-852, 1306-1308, 1509-1511, 1649-1651, 1766-1768	Ψp	ND	NA	0	1287	H, Ps	90.6387	ND	1	G, RNase H (Fragment H6)/RNase T1	ND	ND	ND	ND	ND	ND
18S	1435	UUΨGp	A, M, CE	1433-1436	Ψp	ND	NA	0	1412	H	61.5328	9.95193	8	G, RNase T1	47.1223	6.84108	53.9832	3.61389	64.8524	9.96076
18S	1448	CAAUAACAGmGp	A, M	1440-1449	AGmGUp	M	1228-1231, 1447-1450	1	1425	H	98.6288	0.53021	8	G, RNase T1	97.7643	0.111459	98.5887	0.355638	98.7127	0.512415
18S	1613	CUCUUCAACGmAGp	A, M	1604-1615	GmAGm7GAAUp	M	1613-1619	1	1570	H	99.7467	0.472321	8	G, RNase T1	99.9998	3.69236e-05	99.9998	2.67945e-05	99.2677	0.50816
18S	1616	m7GAAUUCCUAGp	M	1616-1625	GmAGm7GAAUp	M	1613-1619	1	1573	H	99.9546	0.0903262	4	G, RNase T1	99.9996	0.000100867	99.9996	0.000122993	99.9996	9.26592e-05
18S	1680	CmCCGp	A, M	1680-1683	GCmCp	M	16-18, 229-231, 284-286, 310-312, 567-569, 663-665, 865-867, 963-965, 1047-1049, 1458-1460, 1663-1665, 1679-1681, 1757-1759	1	1637	H	96.7906	0.581772	8	G, RNase T1	96.8337	0.407412	97.0474	0.913595	97.9535	0.539218
18S	1815	UUUCac4CGp	M	1811-1816	ac4Cp	ND	NA	1	1771	NA	97.4381	0.831651	8	G, RNase T1	97.7461	0.341526	97.8374	0.202221	98.7229	0.102712
18S	1823	m62Am62ACCUGp	M	1823-1828	Gm62Am62ACp	M	637-640, 943-946, 1341-1344, 1822-1825	1	1779	H	94.295	1.78786	8	G, RNase T1	92.7728	3.76523	92.9993	1.80142	90.4508	4.43137
18S	1824	m62Am62ACCUGp	M	1823-1828	Gm62Am62ACp	M	637-640, 943-946, 1341-1344, 1822-1825	1	1780	H	94.295	1.78786	8	G, RNase T1	92.7728	3.76523	92.9993	1.80142	90.4508	4.43137
18S	1842	AUCAUUA-OH	M	1836-1842	A-OH	ND	NA	ND	1798	NA	ND	ND	1	G, RNase T1	ND	ND	ND	ND	ND	ND
25S	1	pAUUUGp	M	1-5	pAUp	M	1-2	ND	NA	NA	ND	ND	1	G, RNase T1	ND	ND	ND	ND	ND	ND
25S	2	pUUUGp	M	2-5	pUp	ND	NA	ND	2	NA	ND	ND	1	G, RNase T1	ND	ND	ND	ND	ND	ND
25S	374	AAmAGp	M	373-376, 424-427, 736-739, 838-841, 945-948, 1523-1526, 1591-1594, 1622-1625, 2254-2257, 2485-2488, 2841-2844, 3237-3240	GAAmAGAUp	M	372-378, 837-843	1	366	NA	94.8	ND	1	U/C, RNase H (Fragment H8)/RNase A	ND	ND	ND	ND	ND	ND
25S	670	m1AAACAmCGp	M	670-676	Gm1AAACp	M	669-673, 2443-2447, 3336-3340	1	645	H	95.5	ND	1	U/C, RNase A	ND	ND	ND	ND	ND	ND
25S	674	m1AAACAmCGp	M	670-676	AmCp	M	NA	1	649	H	70.6	ND	1	U/C, RNase H (Fragment H9)/RNase A	ND	ND	ND	ND	ND	ND
25S	688	UCmUAGp	M	687-691	CmUp	M	NA	1	663	H	73.9	1.2	4	G, RNase T1	ND	ND	ND	ND	ND	ND
25S	837	ACCCGmAAmAGp	M	833-841	GmAAmAGAUp	M	372-378, 837-843	1	805	H	101.2	6.6	4	G, RNase T1	ND	ND	ND	ND	ND	ND
25S	839	ACCCGmAAmAGp	M	833-841	GmAAmAGAUp	M	372-378, 837-843	1	807	H	99.8	ND	2	N, RNase H (Fragment H9 or H10)/RNase A	ND	ND	ND	ND	ND	ND
25S	849	AAmCUAUGp	A, M	848-854	GAAmCp	M	33-36, 355-358, 493-496, 847-850, 956-959, 1183-1186, 1188-1191, 1320-1323, 1451-1454, 1536-1539, 1742-1745, 1918-1921, 2030-2033, 2669-2672, 3208-3211	1	817	H	94.1	2.2	3	G, RNase T1	ND	ND	ND	ND	ND	ND
25S	908	AmCGp	M	183-185, 211-213, 908-910, 1096-1098, 1117-1119, 1262-1264, 1397-1399, 1424-1426, 1691-1693, 1828-1830, 2266-2268, 2391-2393, 2946-2948, 3243-3245	GAmCp	M	5-7, 641-643, 778-780, 782-784, 907-909, 1423-1425, 1827-1829, 2218-2220, 2265-2267, 2349-2351, 2390-2392, 2506-2508, 2517-2519, 2687-2689, 2945-2947, 3165-3167, 3242-3244, 3355-3357, 3410-3412	1	876	H	68.1	ND	1	U/C, RNase H (Fragment H10)/RNase A	ND	ND	ND	ND	ND	ND
25S	930	AUCUUCAAAUUmUGp	A, M	920-932	UmUp	M	NA	1	898	H	72.3	3	4	G, RNase T1	ND	ND	ND	ND	ND	ND
25S	940	GmGp	M	NA	AGGmGGCp	M	938-943	1	908	H	94.8	ND	1	U/C, RNase A	ND	ND	ND	ND	ND	ND
25S	949	AmCUAAUCGp	A, M	949-956	GAAAGAmCp	M	944-950	1	917	NA	98.6	0.1	4	G, RNase T1	ND	ND	ND	ND	ND	ND
25S	992	UUUCCCΨCAGp	A, M,CE	986-995	Ψp	ND	NA	1	960	H	100	0	4	G, RNase T1	ND	ND	ND	ND	ND	ND
25S	998	AΨAGp	M,CE	350-353, 997-1000, 1573-1576, 1934-1937	AGGAΨp	M	994-998, 2544-2548	1	966	H	94.5	1.7	4	G, RNase T1	ND	ND	ND	ND	ND	ND
25S	1019	UUΨUAUGp	A, M,CE	1017-1023	Ψp	ND	NA	0	987	NA	100	0	4	G, RNase T1	ND	ND	ND	ND	ND	ND
25S	1036	AAΨGp	M,CE	292-295, 742-745, 1034-1037, 1130-1133, 1210-1213, 1317-1320, 1853-1856, 2295-2298, 2400-2403	GAAΨp	M	741-744, 858-861, 1033-1036, 1129-1132, 1316-1319, 1810-1813, 2294-2297, 2399-2402, 2827-2830, 3395-3398	1	1004	H, Ps	105.5	ND	1	G, RNase H (Fragment H10)/RNase T1	ND	ND	ND	ND	ND	ND
25S	1074	AAUUUCCUCAACCUAUΨCUCAAACUUΨAAAUAUGp	M,CE	1058-1091	Ψp	ND	NA	1	1042	H, Ps	100	ND	1	N, RNase T1	ND	ND	ND	ND	ND	ND
25S	1084	AAUUUCCUCAACCUAUΨCUCAAACUUΨAAAUAUGp	M,CE	1058-1091	Ψp	ND	NA	1	1052	H, Ps	92.2	ND	1	G, RNase T1/RNase H guided by p25S-1063-chimera	ND	ND	ND	ND	ND	ND
25S	1153	CCAUΨUΨUGp	A, M,CE	1149-1157	Ψp	ND	NA	1	1122	NA	100	0	4	N, RNase T1	ND	ND	ND	ND	ND	ND
25S	1155	CCAUΨUΨUGp	A, M,CE	1149-1157	Ψp	ND	NA	1	1124	H	100	0	4	N, RNase T1	ND	ND	ND	ND	ND	ND
25S	1164	CAmGp	M	56-58, 296-298, 746-748, 1001-1003, 1163-1165, 1258-1260, 1406-1408, 1466-1468, 1542-1544, 1901-1903, 1904-1906, 2741-2743, 2927-2929, 2994-2996, 3439-3441	AmGAACp	M	1164-1168, 1936-1940, 2192-2196	1	1133	H	92.5	ND	1	U/C, RNase A	ND	ND	ND	ND	ND	ND
25S	1471	AUCmUUGp	A, M	1469-1474	CmUp	M	NA	1	1437	H	92.1	0.8	4	G, RNase T1	ND	ND	ND	ND	ND	ND
25S	1483	UAmGmCAAAUAUUCAAAUGp	M	1482-1498	AmGmCp	M	297-299, 352-354, 509-511, 581-583, 690-692, 823-825, 968-970, 999-1001, 1256-1258, 1325-1327, 1380-1382, 1455-1457, 1483-1485, 1540-1542, 1797-1799, 1902-1904, 1922-1924, 2237-2239, 2363-2365, 2440-2442, 2451-2453, 2478-2480, 2650-2652, 2928-2930, 2942-2944, 3448-3450	1	1449	H	100	0	4	N, RNase T1	ND	ND	ND	ND	ND	ND
25S	1484	UAmGmCAAAUAUUCAAAUGp	M	1482-1498	AmGmCp	M	297-299, 352-354, 509-511, 581-583, 690-692, 823-825, 968-970, 999-1001, 1256-1258, 1325-1327, 1380-1382, 1455-1457, 1483-1485, 1540-1542, 1797-1799, 1902-1904, 1922-1924, 2237-2239, 2363-2365, 2440-2442, 2451-2453, 2478-2480, 2650-2652, 2928-2930, 2942-2944, 3448-3450	1	1450	H	99.1	0.2	4	G, RNase T1	ND	ND	ND	ND	ND	ND
25S	1589	UAΨGp	M,CE	1587-1590, 1777-1780, 2558-2561	AΨp	M	NA	0	1555	NA	109.1	9.1	4	G, RNase T1	ND	ND	ND	ND	ND	ND
25S	1723	UUCUCUUΨUCUUUUUAACAAACCAUUGp	M,CE	1716-1742	Ψp	ND	NA	0	1688	Ps	85.1	ND	2	G, RNase H (Fragment H11 or H12)/RNase T1	ND	ND	ND	ND	ND	ND
25S	1943	AACAAUmGp	A, M	1938-1944	AAUmGΨp	M	1941-1945, 2270-2274, 3416-3420	1	1888	H	96.8	0.5	4	G, RNase T1	ND	ND	ND	ND	ND	ND
25S	1945	ΨAGp	M,CE	19-21, 180-182, 362-364, 466-468, 503-505, 897-899, 967-969, 1402-1404, 1482-1484, 1945-1947, 2362-2364, 2543-2545, 2783-2785, 3286-3288, 3314-3316, 3442-3444, 3447-3449	AAUmGΨp	M	1941-1945, 2270-2274, 3416-3420	1	1890	CMC	88.4	ND	1	G, RNase H (Fragment H12)/RNase T1	ND	ND	ND	ND	ND	ND
25S	2217	AAUCΨGp	A, M,CE	2213-2218	Ψp	ND	NA	1	2129	H, Ps	98.1	0.7	4	G, RNase T1	ND	ND	ND	ND	ND	ND
25S	2221	ACΨGp	M,CE	609-612, 616-619, 1511-1514, 2043-2046, 2219-2222	Ψp	ND	NA	1	2133	H, Ps	102.7	ND	2	G, RNase H (Fragment H13 or H18)/RNase T1	ND	ND	ND	ND	ND	ND
25S	2230	UCUAAUUm1AAAACAUAGp	A, M	2223-2238	m1AAAACp	M	2230-2234	1	2142	H	100	0	4	G, RNase T1	ND	ND	ND	ND	ND	ND
25S	2279	AUUΨCUGp	A, M,CE	2276-2282	Ψp	ND	NA	1	2191	CMC, H, Ps	97.1	0.6	4	G, RNase T1	ND	ND	ND	ND	ND	ND
25S	2299	ΨCAAAGp	A, M,CE	2299-2304	GΨp	M	NA	1	2211	Ps	95	0.4	4	G, RNase T1	ND	ND	ND	ND	ND	ND
25S	2305	UmGp	M	NA	AAAGUmGAAmGAAAUp	M	2301-2313	1	2217	NA	92.5	ND	1	U/C, RNase A	ND	ND	ND	ND	ND	ND
25S	2308	AAmGp	M	99-101, 165-167, 273-275, 430-432, 544-546, 789-791, 803-805, 868-870, 983-985, 1054-1056, 1275-1277, 1389-1391, 1427-1429, 1479-1481, 1508-1510, 1515-1517, 1579-1581, 1653-1655, 1682-1684, 1711-1713, 1789-1791, 1850-1852, 1955-1957, 2085-2087, 2122-2124, 2307-2309, 2489-2491, 2526-2528, 2619-2621, 2991-2993, 3089-3091, 3317-3319, 3343-3345	AAAGUmGAAmGAAAUp	M	2301-2313	1	2220	H	66.2	ND	1	G, RNase H (Fragment H18)/RNase T1	ND	ND	ND	ND	ND	ND
25S	2342	ΨAAmCΨAUGp	A, M,CE	2342-2349	GGGAGΨp	M	2337-2342, 2553-2558	1	2254	Ps	86	ND	1	U/C, RNase A	ND	ND	ND	ND	ND	ND
25S	2344	ΨAAmCΨAUGp	A, M	2342-2349	AAmCp	M	70-72, 88-90, 130-132, 1067-1069, 1301-1303, 1304-1306, 1664-1666, 1672-1674, 1731-1733, 1845-1847, 1896-1898, 1976-1978, 2180-2182, 2183-2185, 2187-2189, 2316-2318, 2343-2345, 2383-2385, 2408-2410, 2737-2739, 2914-2916, 3112-3114, 3201-3203	1	2256	H	68.6	ND	1	U/C, RNase H (Fragment H13)/RNase A	ND	ND	ND	ND	ND	ND
25S	2346	ΨAAmCΨAUGp	A, M,CE	2342-2349	Ψp	ND	NA	1	2258	CMC, H, Ps	100	0.1	4	N, RNase T1	ND	ND	ND	ND	ND	ND
25S	2352	ACΨCΨCUUAAGp	A, M,CE	2350-2360	Ψp	ND	NA	1	2264	H, Ps	100	0	4	N, RNase T1	ND	ND	ND	ND	ND	ND
25S	2354	ACΨCΨCUUAAGp	A, M,CE	2350-2360	Ψp	ND	NA	1	2266	CMC, H, Ps	100	0	4	N, RNase T1	ND	ND	ND	ND	ND	ND
25S	2366	Cm5CAAAmUGp	M	2365-2371	m5Cp	ND	NA	1	2278	H	100	0	4	N, RNase T1	ND	ND	ND	ND	ND	ND
25S	2369	CmCAAAmUGp	M	2365-2371	AAAmUp	M	11-14, 114-117, 303-306, 314-317, 331-334, 403-406, 914-917, 926-929, 1085-1088, 1486-1489, 1494-1497, 1677-1680, 2367-2370	1	2281	H	74	ND	1	U/C, RNase H (Fragment H13)/RNase A	ND	ND	ND	ND	ND	ND
25S	2376	CCUCGmUCAUCUAACUAGp	A, M	2372-2388	GmUp	M	NA	1	2288	H	98.8	0.2	4	G, RNase T1	ND	ND	ND	ND	ND	ND
25S	2402	AAΨGp	M,CE	292-295, 742-745, 1034-1037, 1130-1133, 1210-1213, 1317-1320, 1853-1856, 2295-2298, 2400-2403	GAAΨp	M	741-744, 858-861, 1033-1036, 1129-1132, 1316-1319, 1810-1813, 2294-2297, 2399-2402, 2827-2830, 3395-3398	1	2314	H, Ps	97.7	ND	1	G, RNase H (Fragment H13)/RNase T1	ND	ND	ND	ND	ND	ND
25S	2425	UCmCCUAUCUACΨAΨCΨAGp	M	2424-2441	CmCp	M	NA	1	2337	H	91.2	1.4	4	N, RNase T1	ND	ND	ND	ND	ND	ND
25S	2435	UCmCCUAUCUACΨAΨCΨAGp	M,CE	2424-2441	Ψp	ND	NA	1	2347	NA	62	2.6	4	N, RNase T1	ND	ND	ND	ND	ND	ND
25S	2437	UCmCCUAUCUACΨAΨCΨAGp	M,CE	2424-2441	AΨp	M	NA	1	2349	H	100	0	4	N, RNase T1	ND	ND	ND	ND	ND	ND
25S	2439	UCmCCUAUCUACΨAΨCΨAGp	M,CE	2424-2441	Ψp	ND	NA	1	2351	H	100	0	4	N, RNase T1	ND	ND	ND	ND	ND	ND
25S	2483	GmGp	M	NA	GGGmGAAAGAAGACp	M	2481-2493	1	2395	NA	93.3	ND	1	U/C, RNase A	ND	ND	ND	ND	ND	ND
25S	2498	UmUGp	M	143-145, 152-154, 283-285, 589-591, 828-830, 1545-1547, 1595-1597, 1685-1687, 1931-1933, 2005-2007, 2014-2016, 2036-2038, 2093-2095, 2263-2265, 2498-2500, 2682-2684, 2949-2951, 3010-3012, 3133-3135, 3331-3333, 3455-3457	GUmUp	M	142-144, 285-287, 575-577, 588-590, 705-707, 827-829, 1240-1242, 1783-1785, 1872-1874, 2013-2015, 2092-2094, 2176-2178, 2262-2264, 2497-2499, 2561-2563, 2599-2601, 2653-2655, 2681-2683, 2727-2729, 2864-2866, 2936-2938, 2948-2950, 3009-3011, 3017-3019, 3132-3134, 3294-3296, 3347-3349, 3454-3456, 3457-3459, 3484-3486	1	2410	NA	55.8	ND	1	G, RNase H (Fragment H13)/RNase T1	ND	ND	ND	ND	ND	ND
25S	2504	CΨUmGp	M,CE	2102-2105, 2503-2506, 2920-2923	Ψp	ND	NA	1	2416	H	100	ND	1	N, RNase H (Fragment H13)/RNase T1	ND	ND	ND	ND	ND	ND
25S	2505	CΨUmGp	M	2102-2105, 2503-2506, 2920-2923	UmGACp	M	4-7, 640-643, 906-909, 2217-2220, 2264-2267, 2505-2508, 2516-2519, 3164-3167, 3354-3357	1	2417	H	68.6	ND	1	U/C, RNase H (Fragment H13)/RNase A	ND	ND	ND	ND	ND	ND
25S	2509	ACUmCUAGp	A, M	2507-2513	UmCp	M	NA	1	2421	H	99.6	0.2	4	G, RNase T1	ND	ND	ND	ND	ND	ND
25S	2714	GmGp	M	NA	GGmGGCp	M	2713-2717	1	2619	H	97.1	ND	1	U/C, RNase A	ND	ND	ND	ND	ND	ND
25S	2729	Um3UAAAAGp	A, M	2728-2734	m3UAAAAGAmUp	M	2729-2736	1	2634	H	98.8	0.1	4	G, RNase T1	ND	ND	ND	ND	ND	ND
25S	2735	AmUAACGp	A, M	2735-2740, 3199-3204	m3UAAAAGAmUp	M	2729-2736	1	2640	H	80.3	2.6	4	G, RNase T1	ND	ND	ND	ND	ND	ND
25S	2824	UmGp	M	NA	AGUmGUp	M	2822-2826	1	2729	H	72.1	ND	2	U/C, RNase H (Fragment H14 or 15)/RNase A	ND	ND	ND	ND	ND	ND
25S	2839	AAUACAAACCAΨGp	M,CE	2828-2840	AΨp	M	NA	0	2744	-	95.7	2.1	3	G, RNase H (Fragment H14, H15 or H19)/RNase T1	ND	ND	ND	ND	ND	ND
25S	2886	ACAGmAGmGp	M	2883-2889	AGmAGmGUp	M	1041-1046, 2885-2890, 3281-3286	1	2791	H	98.6	7.7	4	G, RNase T1	ND	ND	ND	ND	ND	ND
25S	2888	ACAGmAGmGp	M	2883-2889	AGmAGmGUp	M	1041-1046, 2885-2890, 3281-3286	1	2793	H	94.1	ND	1	N, RNase A	ND	ND	ND	ND	ND	ND
25S	2910	GmGp	M	NA	AGGmGAUp	M	2908-2913	1	2815	H	84.7	ND	1	U/C, RNase A	ND	ND	ND	ND	ND	ND
25S	2921	CΨUGp	A, M,CE	2102-2105, 2503-2506, 2920-2923	Ψp	ND	NA	1	2826	H	99.3	ND	2	G, RNase H (Fragment H15 or H19)/RNase T1	ND	ND	ND	ND	ND	ND
25S	2960	AΨUCUUm5CGp	A, M,CE	2959-2966	GAΨp	M	76-78, 185-187, 244-246, 349-351, 368-370, 713-715, 919-921, 1037-1039, 1173-1175, 1562-1564, 1601-1603, 1933-1935, 2057-2059, 2245-2247, 2275-2277, 2674-2676, 2684-2686, 2809-2811, 2815-2817, 2856-2858, 2958-2960, 2966-2968, 3085-3087, 3135-3137, 3245-3247, 3262-3264, 3326-3328, 3333-3335, 3462-3464	1	2865	H, Ps	86.3	ND	1	U/C, RNase H (Fragment H15)/RNase A	ND	ND	ND	ND	ND	ND
25S	2965	AΨUCUUm5CGp	A, M	2959-2966	m5Cp	ND	NA	1	2870	NA	100	0	4	N, RNase T1	ND	ND	ND	ND	ND	ND
25S	2974	CmΨCUUCCUAUCAUACCGp	M	2974-2990	GGCmΨp	M	549-552, 621-624, 1994-1997, 2709-2712, 2918-2921, 2972-2975, 3157-3160, 3204-3207	1	2879	NA	77.5	ND	1	U/C, RNase H (Fragment H15)/RNase A	ND	ND	ND	ND	ND	ND
25S	2975	CmΨCUUCCUAUCAUACCGp	M,CE	2974-2990	GGCmΨp	M	549-552, 621-624, 1994-1997, 2709-2712, 2918-2921, 2972-2975, 3157-3160, 3204-3207	1	2880	CMC, H, Ps	91.3	1.8	4	N, RNase T1	ND	ND	ND	ND	ND	ND
25S	3016	AUUmGmΨUCACCCACUAAUAGp	M	3014-3032	UmGmΨp	M	141-143, 153-155, 284-286, 498-500, 587-589, 762-764, 794-796, 826-828, 1103-1105, 1420-1422, 1871-1873, 2221-2223, 2422-2424, 2496-2498, 2522-2524, 2692-2694, 2726-2728, 2863-2865, 2922-2924, 3016-3018, 3293-3295, 3307-3309, 3359-3361, 3384-3386, 3433-3435, 3453-3455, 3483-3485, 3496-3498	1	2921	H	100	0	4	G, RNase T1	ND	ND	ND	ND	ND	ND
25S	3017	AUUmGmΨUCACCCACUAAUAGp	M	3014-3032	UmGmΨp	M	141-143, 153-155, 284-286, 498-500, 587-589, 762-764, 794-796, 826-828, 1103-1105, 1420-1422, 1871-1873, 2221-2223, 2422-2424, 2496-2498, 2522-2524, 2692-2694, 2726-2728, 2863-2865, 2922-2924, 3016-3018, 3293-3295, 3307-3309, 3359-3361, 3384-3386, 3433-3435, 3453-3455, 3483-3485, 3496-3498	1	2922	H	100	0	4	G, RNase T1	ND	ND	ND	ND	ND	ND
25S	3018	AUUmGmΨUCACCCACUAAUAGp	M,CE	3014-3032	UmGmΨp	M	141-143, 153-155, 284-286, 498-500, 587-589, 762-764, 794-796, 826-828, 1103-1105, 1420-1422, 1871-1873, 2221-2223, 2422-2424, 2496-2498, 2522-2524, 2692-2694, 2726-2728, 2863-2865, 2922-2924, 3016-3018, 3293-3295, 3307-3309, 3359-3361, 3384-3386, 3433-3435, 3453-3455, 3483-3485, 3496-3498	1	2923	H, Ps	100	0	4	G, RNase T1	ND	ND	ND	ND	ND	ND
25S	3039	ΨGp	M	NA	GΨp	M	NA	1	2944	H, Ps	98	ND	1	G, RNase H (Fragment H16)/RNase T1	ND	ND	ND	ND	ND	ND
25S	3041	AmGp	M	NA	GAmGCmUp	M	2500-2504, 3040-3044	1	2946	H	99.4	ND	2	N, RNase H (Fragment H15 or H16)/RNase A	ND	ND	ND	ND	ND	ND
25S	3043	CmUGp	M	31-33, 168-170, 421-423, 639-641, 825-827, 970-972, 1808-1810, 2039-2041, 2711-2713, 3043-3045, 3159-3161, 3206-3208, 3468-3470	GAmGCmUp	M	2500-2504, 3040-3044	1	2948	H	82.2	ND	2	G, RNase H (Fragment H15 or H16)/RNase T1	ND	ND	ND	ND	ND	ND
25S	3054	ACmCGp	M	346-349, 779-782, 2054-2057, 3053-3056	AGACmCp	M	3051-3054	1	2959	H	80.1	5.6	4	G, RNase T1	ND	ND	ND	ND	ND	ND
25S	3070	UΨAGp	M,CE	1241-1244, 1378-1381, 1556-1559, 3069-3072	Ψp	ND	NA	1	2975	H, Ps	98.9	10.1	4	G, RNase T1	ND	ND	ND	ND	ND	ND
25S	3124	Am1G>p	M	NA	GAm1GAGGAACp	M	3122-3130	0	3028	NA	100	ND	1	U/C, RNase A	ND	ND	ND	ND	ND	ND
25S	3498	U-OH	ND	NA	GU-OH	M	3497-3498	ND	3396	NA	ND	ND	1	G, RNase T1	ND	ND	ND	ND	ND	ND
a. Modified residues are shown as red letters.
b. The RNA fragment was identified by Ariadne (A) and/or by manual inspection of MS and MS/MS spectra (M). For pseudouridine determination, the cyanoethylation method was used (CE). ND, not detected.
c. Candidates consisting of two or mor bases are indicated. The final determined position is underlined. NA, not assigned.
d. According to the sequence accession number V01335 and the SGD database (http://www.yeastgenome.org/community/RNAmodTable.shtml). NA, not assigned.
e. H, homology to S. cerevisiae (reported in the SGD database; http://www.yeastgenome.org/); CMC, primer extension with N-cyclohexyl-N'-(2-morpholinoethyl)-carbodiimid-metho-p-toluolsulfonate modification (Taoka et al. unpublished result); Ps, pseudouridine reported by Li et al. J. Biol. Chem. 2005;280(16):16446-55. NA, not assigned.
f. Fragment number obtained by RNase H digestion is defined in Supplementary Figures 4 and 5. G, internal standard labeled by [13C10]GTP was used for stoichiometric quantification; U/C, internal standard labeled by [13C9]UTP and [13C9]CTP was used for stoichiometric quantification; N, stoichiometry was determined from the ratio of LC-MS peak areas of the RNA fragments possessing the same RNA back…
g. The average from four independent experiments is indicated. ND, not determined.
